# Supplementary material for: Transcriptional profiles of circulating tumor cells reflect heterogeneity and treatment resistance in advanced prostate cancer
Source: J Exp Clin Cancer Res. 2025 Apr 3;44:111. doi: 10.1186/s13046-025-03367-x (PMC11967125; doi:10.1186/s13046-025-03367-x)
Supplement: Supplementary file 1 — Supplementary Material 1 [file 13046_2025_3367_MOESM1_ESM.xlsx]

## Sheet: Table S1
ID	pat_no	group	age	sex	PSA	NSE	LDH	AdnaTest	CellSearch	Parsortix
PC198	1	NEPC	61	m	18.3	477	843	1	1	0
PC199	2	AVPC	60	m	5647	16.7	244	1	1	0
PC200	3	AVPC	46	m	58.3	34.6	486	1	1	0
PC201	4	AVPC	65	m	82.16	12.9	320	1	1	0
PC203	5	AVPC	68	m	115	68.6	202	1	1	0
PC204	6	mHSPC	62	m	30.36	17	234	1	1	0
PC205	7	AVPC	62	m	77.86	25.2	446	1	1	0
PC206	8	NEPC	67	m	0.69	17.4	176	1	1	0
PC207	9	AVPC	71	m	0.18	13.2	257	1	1	0
PC208	4	AVPC	65	m	2552.44	40	1026	1	1	0
PC209	10	AVPC	77	m	253.93	23.3	242	1	1	0
PC210	11	AVPC	70	m	943.64	19.7	209	1	1	0
PC214	7	AVPC	62	m	120.16	20.6	463	1	0	0
PC215	14	AVPC	81	m	18.83	18.6	242	1	0	0
PC216	15	AVPC	51	m	18.6	26.9	483	1	1	0
PC217	16	AVPC	80	m	6.78	17.4	309	1	1	0
PC222	17	AVPC	82	m	1141.8	111.9	1748	1	1	0
PC223	2	AVPC	60	m	3701.3	41.8	261	1	1	0
PC224	18	AVPC	61	m	1214.56	69.7	1078	1	1	0
PC225	19	AVPC	61	m	1.49	18	201	1	1	0
PC226	10	AVPC	77	m	NA	NA	NA	1	1	0
PC227	17	AVPC	83	m	NA	NA	NA	0	1	0
PC229	12	AVPC	68	m	7.17	12.7	191	1	1	0
PC230	7	AVPC	62	m	218.2	33.5	667	1	1	0
PC231	69	AVPC	77	m	233	11.4	228	1	1	0
PC232	7	AVPC	62	m	334.5	39.6	863	1	0	0
PC233	70	AVPC	64	m	41.35	71.2	284	1	1	0
PC234	11	AVPC	70	m	1063.5	25.5	461	1	1	0
PC235	3	AVPC	46	m	291.6	114.6	1604	1	1	0
PC236	7	AVPC	62	m	448.9	32.2	688	1	0	0
PC237	11	AVPC	70	m	975.8	28.1	503	1	1	0
PC238	2	AVPC	60	m	4759.9	17.2	268	1	1	0
PC239	71	NEPC	70	m	0.01	26.7	273	1	1	0
PC240	11	AVPC	70	m	2241	28.1	409	1	0	0
PC242	72	AVPC	74	m	630	13.5	251	1	1	0
PC244	73	AVPC	74	m	1211	14.9	244	1	1	0
PC245	20	AVPC	70	m	49.2	12.2	226	1	1	0
PC246	21	NEPC	67	m	15.3	25.1	237	1	1	0
PC248	22	NEPC	64	m	42.69	101	332	1	1	0
PC250	23	AVPC	73	m	705	10.1	243	1	1	0
PC251	24	AVPC	68	m	1309.3	10.7	231	1	1	0
PC252	25	AVPC	68	m	6.52	12.3	256	1	1	0
PC253	26	mHSPC	80	m	51.65	15.6	167	1	1	0
PC255	27	AVPC	73	m	392.4	19.6	951	1	1	0
PC256	21	NEPC	67	m	5.97	16.2	162	1	1	0
PC257	28	AVPC	67	m	8.4	48.8	418	1	1	0
PC258	29	AVPC	57	m	296.5	16.5	283	1	1	0
PC259	15	NEPC	52	m	70.32	65.7	1205	1	1	0
PC260	24	AVPC	69	m	2756	10.8	255	1	1	0
PC262	30	mHSPC	63	m	47.8	10.8	182	1	1	0
PC263	31	AVPC	82	m	147.5	11.7	172	1	1	0
PC264	32	AVPC	70	m	0	12.7	152	1	1	0
PC265	33	AVPC	69	m	1161	18.9	551	1	1	0
PC266	70	AVPC	64	m	24.99	12.2	224	1	1	0
PC267	22	NEPC	65	m	0.17	21.8	232	1	1	0
PC269	34	NEPC	59	m	0.12	17.8	154	1	1	1
PC271	35	NEPC	81	m	NA	NA	NA	0	1	0
PC273	22	NEPC	65	m	NA	NA	NA	0	1	0
PC277	37	AVPC	67	m	NA	NA	NA	0	1	0
PC278	76	AVPC	69	m	NA	NA	NA	1	1	0
PC280	36	NEPC	56	m	NA	137	958	1	0	0
PC281	74	NEPC	65	m	NA	NA	564	1	1	1
PC282	76	AVPC	69	m	NA	NA	NA	1	1	1
PC283	38	mHSPC	84	m	165.93	18.6	253	1	1	1
PC284	39	AVPC	70	m	257.66	11.2	227	1	1	1
PC285	40	NEPC	76	m	0.23	19.2	265	1	0	0
PC286	41	NEPC	64	m	NA	197.2	667	1	1	1
PC287	42	DNPC	66	m	71.82	42	NA	1	1	1
PC288	43	mHSPC	70	m	14.68	13.4	207	1	1	1
PC289	21	NEPC	68	m	120.64	28.4	NA	1	0	0
PC291	45	NEPC	68	m	NA	922	1602	1	1	1
PC292	46	NEPC	76	m	11.64	322.5	427	1	1	1
PC293	47	DNPC	70	m	NA	NA	417	1	0	1
PC294	48	NEPC	51	m	NA	10.6	1419	1	0	1
PC298	49	NEPC	63	m	0.01	93.5	251	1	0	0
PC299	50	AVPC	56	m	0.43	20	345	1	0	0
PC300	34	NEPC	60	m	0.11	43.6	174	1	1	1
PC302	51	mHSPC	78	m	10.86	12.4	221	1	1	0
PC303	52	mHSPC	53	m	10.99	16.8	241	1	1	0
PC304	35	NEPC	81	m	24.68	49.7	388	1	1	0
PC305	53	mHSPC	59	m	75.4	15.7	205	1	1	0
PC306	25	AVPC	69	m	1.14	11.5	217	1	0	0
PC307	35	NEPC	81	m	NA	NA	NA	1	1	0
PC308	54	mHSPC	74	m	NA	NA	NA	1	1	0
PC309	50	AVPC	57	m	1.23	22	417	1	1	0
PC310	55	DNPC	75	m	37.82	54.7	1175	1	1	0
PC313	57	NEPC	65	m	0.01	90.7	382	1	1	0
PC316	35	NEPC	81	m	206	962	2923	1	1	0
PC318	58	NEPC	66	m	0.39	131.9	293	1	1	0
PC319	34	NEPC	60	m	0.09	49.6	173	1	1	0
PC327	75	NEPC	64	m	0.3	195.1	814	1	0	0
PC329	34	NEPC	60	m	NA	68.5	177	1	0	0
PC330	59	AVPC	88	m	NA	25	574	1	0	0
PC331	22	NEPC	66	m	0.02	531.5	895	1	0	0
PC332	60	NEPC	61	m	NA	NA	1957	1	0	0
PC333	75	NEPC	64	m	0.75	47.1	244	1	0	0
PC334	61	NEPC	69	m	0.36	9.5	214	1	1	0
PC335	62	NEPC	64	m	0.03	14.8	254	1	0	0
PC336	63	NEPC	70	m	0.03	11.9	198	1	1	0
PC338	65	NEPC	55	m	8.47	NA	189	1	1	0
PC339	66	mHSPC	53	m	342.7	10.8	221	1	1	0
PC340	67	mHSPC	60	m	45.57	13.8	206	1	1	0
PC342	65	NEPC	56	m	0.08	56.8	328	1	1	0

## Sheet: serum descr stat
	NEPC	AVPC	DNPC	mHSPC
PSA	0.36 (0.09; 13.47)	243.47 (20.37; 1041.58)	54.82 (46.32; 63.32)	46.69 (18.60; 69.46)		median (Q1; Q3)
NSE	49.7 (20.5; 134.45)	19.6 (12.8; 30.2)	48.4 (45.2; 51.5)	14.7 (12.7; 16.5)
LDH	293 (214; 814)	283 (236.5; 484.5)	796 (606.5; 985.5)	214 (205.25; 230.75)
